# Supplementary material for: Glucocappasalin Induces G2/M-Phase Arrest, Apoptosis, and Autophagy Pathways by Targeting CDK1 and PLK1 in Cervical Carcinoma Cells
Source: Front Pharmacol. 2021 May 20;12:671138. doi: 10.3389/fphar.2021.671138 (PMC8172611; doi:10.3389/fphar.2021.671138)
Supplement: Supplementary file 2 [file DataSheet3.ZIP]

Archive with 7 entries (3 files):
- WB-fig 3/
- WB-fig 3/CDK1/
- WB-fig 3/CDK1/20201223_144829_0 .5.0_4.tif
- WB-fig 3/GAPDH/
- WB-fig 3/GAPDH/20200624_09 5133_0.10.0_1.tif
- WB-fig 3/PLK1/
- WB-fig 3/PLK1/202012 23_144606_0.5.0_3.tif
