# Supplementary material for: Glucocappasalin Induces G2/M-Phase Arrest, Apoptosis, and Autophagy Pathways by Targeting CDK1 and PLK1 in Cervical Carcinoma Cells
Source: Front Pharmacol. 2021 May 20;12:671138. doi: 10.3389/fphar.2021.671138 (PMC8172611; doi:10.3389/fphar.2021.671138)
Supplement: Supplementary file 3 [file DataSheet8.ZIP]

Archive with 5 entries (4 files):
- supplementary materials/
- supplementary materials/Chinese-Certificate of Laboratory Animals’ Ethics.pdf
- supplementary materials/CWS_Editorial_Certificate.pdf
- supplementary materials/English-Certificate of Laboratory Animals’ Ethics.docx
- supplementary materials/English-Certificate of Laboratory Animals’ Ethics.pdf
