# Supplementary material for: Glucocappasalin Induces G2/M-Phase Arrest, Apoptosis, and Autophagy Pathways by Targeting CDK1 and PLK1 in Cervical Carcinoma Cells
Source: Front Pharmacol. 2021 May 20;12:671138. doi: 10.3389/fphar.2021.671138 (PMC8172611; doi:10.3389/fphar.2021.671138)
Supplement: Supplementary file 4 [file DataSheet4.ZIP]

Archive with 15 entries (7 files):
- WB-fig 4/
- WB-fig 4/cdk1/
- WB-fig 4/cdk1/20190803_1636 13_0.5.0_2.tif
- WB-fig 4/cyclin b1/
- WB-fig 4/cyclin b1/20190803_165758_0.15.0_ 3.tif
- WB-fig 4/GAPDH/
- WB-fig 4/GAPDH/20190803_173318_0.10.0_ 2.tif
- WB-fig 4/p-cdc25/
- WB-fig 4/p-cdc25/20190803_164641_0. 8.0_3.tif
- WB-fig 4/p-cdk1/
- WB-fig 4/p-cdk1/20190803_164005 _0.8.0_1.tif
- WB-fig 4/p21/
- WB-fig 4/p21/20190803_155923_0.10 0_1.tif
- WB-fig 4/p27/
- WB-fig 4/p27/20190709_192403_0.5. dd0_1.tif
