# Supplementary material for: Glucocappasalin Induces G2/M-Phase Arrest, Apoptosis, and Autophagy Pathways by Targeting CDK1 and PLK1 in Cervical Carcinoma Cells
Source: Front Pharmacol. 2021 May 20;12:671138. doi: 10.3389/fphar.2021.671138 (PMC8172611; doi:10.3389/fphar.2021.671138)
Supplement: Supplementary file 7 [file DataSheet6.ZIP]

Archive with 25 entries (12 files):
- WB-fig 6/
- WB-fig 6/akt/
- WB-fig 6/akt/20190731_195 942_0.15.0_3.tif
- WB-fig 6/Atg5/
- WB-fig 6/Atg5/2020062  4_103509_0. 。5.0_4.tif
- WB-fig 6/Beclin/
- WB-fig 6/Beclin/20190708_211954_0.2.1_3.bmp
- WB-fig 6/GAPDH1/
- WB-fig 6/GAPDH1/202006 24_113909_0.5.0_4.tif
- WB-fig 6/GAPDH2/
- WB-fig 6/GAPDH2/20190731_193158_0.15.0 _3.tif
- WB-fig 6/LC3B/
- WB-fig 6/LC3B/20200630_1410 49_0.30.0_4.tif
- WB-fig 6/mtor/
- WB-fig 6/mtor/20190731_194853 _0.25.0_2.tif
- WB-fig 6/p-akt/
- WB-fig 6/p-akt/20190708_212416_0.4.1_ 5.bmp
- WB-fig 6/p-mtor/
- WB-fig 6/p-mtor/20190731_200507 _0.20.0_1.tif
- WB-fig 6/P-PI3K/
- WB-fig 6/P-PI3K/2020 1223_144335_0.5.0_1.tif
- WB-fig 6/p62/
- WB-fig 6/p62/20190731_19242 5_0.7.0_4.tif
- WB-fig 6/PI3K/
- WB-fig 6/PI3K/202012 18_181350_0.5.0_4.tif
