# Supplementary material for: Glucocappasalin Induces G2/M-Phase Arrest, Apoptosis, and Autophagy Pathways by Targeting CDK1 and PLK1 in Cervical Carcinoma Cells
Source: Front Pharmacol. 2021 May 20;12:671138. doi: 10.3389/fphar.2021.671138 (PMC8172611; doi:10.3389/fphar.2021.671138)
Supplement: Supplementary file 8 [file DataSheet2.ZIP]

Archive with 16 entries (12 files):
- figure 2/
- figure 2/CasKi/
- figure 2/CasKi/1000nm.jpg
- figure 2/CasKi/1500nm.jpg
- figure 2/CasKi/500nm.jpg
- figure 2/CasKi/control.jpg
- figure 2/Hela/
- figure 2/Hela/1000nm.jpg
- figure 2/Hela/1500 nm.jpg
- figure 2/Hela/500 nm.jpg
- figure 2/Hela/control.jpg
- figure 2/Siha/
- figure 2/Siha/1000nm.jpg
- figure 2/Siha/1500nm.jpg
- figure 2/Siha/500nm.jpg
- figure 2/Siha/control;.jpg
