# Supplementary material for: Glucocappasalin Induces G2/M-Phase Arrest, Apoptosis, and Autophagy Pathways by Targeting CDK1 and PLK1 in Cervical Carcinoma Cells
Source: Front Pharmacol. 2021 May 20;12:671138. doi: 10.3389/fphar.2021.671138 (PMC8172611; doi:10.3389/fphar.2021.671138)
Supplement: Supplementary file 9 [file DataSheet5.ZIP]

Archive with 13 entries (6 files):
- WB-fig 5/
- WB-fig 5/bcl-xl/
- WB-fig 5/bcl-xl/20190803_172736_0.12.0_ 1.tif
- WB-fig 5/bcl2/
- WB-fig 5/bcl2/20190803_0173052_0.5.0_1.jpg
- WB-fig 5/cas 3/
- WB-fig 5/cas 3/20190803_174038 _0.10.0_3.tif
- WB-fig 5/cas 9/
- WB-fig 5/cas 9/20190803_174742_0.5.0_ 3.tif
- WB-fig 5/GAPDH/
- WB-fig 5/GAPDH/20190731_194617_ 0.25.0_1.tif
- WB-fig 5/PARP/
- WB-fig 5/PARP/20190803_1745 29_0.5.0_1.tif
