# Supplementary material for: Glucocappasalin Induces G2/M-Phase Arrest, Apoptosis, and Autophagy Pathways by Targeting CDK1 and PLK1 in Cervical Carcinoma Cells
Source: Front Pharmacol. 2021 May 20;12:671138. doi: 10.3389/fphar.2021.671138 (PMC8172611; doi:10.3389/fphar.2021.671138)
Supplement: Supplementary file 10 [file DataSheet7.ZIP]

Archive with 9 entries (4 files):
- WB-fig 7/
- WB-fig 7/casp3/
- WB-fig 7/casp3/20200624_100  527_0.10.0_4.tif
- WB-fig 7/GAPDH/
- WB-fig 7/GAPDH/202012 11_142854_0.5.0_4.tif
- WB-fig 7/LC3B/
- WB-fig 7/LC3B/20200703_135039_0. 15. 0_4.tif
- WB-fig 7/PARP/
- WB-fig 7/PARP/2020   0624_104134_0.5.0_3.tif
